# Supplementary material for: Disenfranchised Guilt—Pet Owners’ Burden
Source: Animals (Basel). 2022 Jun 30;12(13):1690. doi: 10.3390/ani12131690 (PMC9264879; doi:10.3390/ani12131690)
Supplement: Supplementary file 1 [file animals-12-01690-s001.zip]

Archive with 1 entries (1 files):
- animals-1767059-supplementary.pdf
